# Supplementary material for: Efficacy and Safety of Topical Mechanistic Target of Rapamycin Inhibitors for Facial Angiofibromas in Patients with Tuberous Sclerosis Complex: A Systematic Review and Network Meta-Analysis
Source: Biomedicines. 2022 Mar 31;10(4):826. doi: 10.3390/biomedicines10040826 (PMC9025300; doi:10.3390/biomedicines10040826)
Supplement: Supplementary file 1 [file biomedicines-10-00826-s001.zip]

Archive with 1 entries (1 files):
- biomedicines-1645691-Supplement.pdf
